# Supplementary material for: SPIN1 facilitates chemoresistance and HR repair by promoting Tip60 binding to H3K9me3
Source: EMBO Rep. 2024 Aug 1;25(9):15. doi: 10.1038/s44319-024-00219-1 (PMC11387427; doi:10.1038/s44319-024-00219-1)
Supplement: Supplementary file 1 — Table EV1 [file 44319_2024_219_MOESM1_ESM.xlsx]

## Sheet: primer
primers
SPIN1-N1-GFPC1-SalI-5	ACGCGTCGACATGAAGACCCCATTCGGAAAGAC
SPIN1-C262-GFPC1-BamHI	CGGGATCCCTAGGATGTTTTCACCAAATCG
SPIN-N51-GFPC1-SalI-5	ACGCGTCGACCGGAACATCGTAGGCTGCAG
SPIN1-N1-EcoR1-SFB-5	CGGAATTCATGAAGACCCCATTCGGAAAGAC
SPIN1-C262-BamH1-SFB-3	CGGGATCCCTAGGATGTTTTCACCAAATCG
SPIN1-N51-EcoR1-SFB-5	CGGAATTCCGGAACATCGTAGGCTGCAG
SPIN1-△125-190-1	CGCATTATGCCTGATTCC
SPIN1-△125-190-2	GCTGATTCGAGATGTCGC
SPIN1-△51-125-1	CCGGGGCTGGGAAACAGG
SPIN1-△51-125-2	GCACACTTGGCAGACACAATG
SPIN1-△190-262-1	AAGGTCGCCTTCTTTGTAATC
SPIN1-△190-262-2	TAGCCCGGGATCCACCGGATC
