# Supplementary material for: SPIN1 facilitates chemoresistance and HR repair by promoting Tip60 binding to H3K9me3
Source: EMBO Rep. 2024 Aug 1;25(9):15. doi: 10.1038/s44319-024-00219-1 (PMC11387427; doi:10.1038/s44319-024-00219-1)
Supplement: Supplementary file 3 — Source data Fig. 1 [file 44319_2024_219_MOESM3_ESM.zip]

Archive with 56 entries (47 files):
- Figure1/
- Figure1/1A/
- Figure1/1A/DAPI.tif
- Figure1/1A/SPIN1.tif
- Figure1/1A/γH2AX.tif
- Figure1/1B/
- Figure1/1B/0 sec.tif
- Figure1/1B/1 min.tif
- Figure1/1B/10 min.tif
- Figure1/1B/3 min.tif
- Figure1/1B/30 sec.tif
- Figure1/1B/5 min.tif
- Figure1/1B/Before.tif
- Figure1/1B/GFP-SPIN1 laser.xlsx
- Figure1/1C/
- Figure1/1C/SPIN1 map laser.xlsx
- Figure1/1C/WT/
- Figure1/1C/WT/WT-0 sec.tif
- Figure1/1C/WT/WT-1 min.tif
- Figure1/1C/WT/WT-10 min.tif
- Figure1/1C/WT/WT-3 min.tif
- Figure1/1C/WT/WT-30 sec.tif
- Figure1/1C/WT/WT-5 min.tif
- Figure1/1C/WT/WT-Before.tif
- Figure1/1C/△1-50/
- Figure1/1C/△1-50/△1-50-0 sec.tif
- Figure1/1C/△1-50/△1-50-1 min.tif
- Figure1/1C/△1-50/△1-50-10 min.tif
- Figure1/1C/△1-50/△1-50-3 min.tif
- Figure1/1C/△1-50/△1-50-30 sec.tif
- Figure1/1C/△1-50/△1-50-5 min.tif
- Figure1/1C/△1-50/△1-50-before.tif
- Figure1/1C/△125-190/
- Figure1/1C/△125-190/△125-190-0 sec.tif
- Figure1/1C/△125-190/△125-190-1 min.tif
- Figure1/1C/△125-190/△125-190-10 min.tif
- Figure1/1C/△125-190/△125-190-3 min.tif
- Figure1/1C/△125-190/△125-190-30 sec.tif
- Figure1/1C/△125-190/△125-190-5 min.tif
- Figure1/1C/△125-190/△125-190-Before.tif
- Figure1/1C/△190-262/
- Figure1/1C/△190-262/△190-262-0 sec.tif
- Figure1/1C/△190-262/△190-262-1 min.tif
- Figure1/1C/△190-262/△190-262-10 min.tif
- Figure1/1C/△190-262/△190-262-3 min.tif
- Figure1/1C/△190-262/△190-262-30 sec.tif
- Figure1/1C/△190-262/△190-262-5 min.tif
- Figure1/1C/△190-262/△190-262-Before.tif
- Figure1/1C/△51-125/
- Figure1/1C/△51-125/△51-125-0 sec.tif
- Figure1/1C/△51-125/△51-125-1 min.tif
- Figure1/1C/△51-125/△51-125-10 min.tif
- Figure1/1C/△51-125/△51-125-3 min.tif
- Figure1/1C/△51-125/△51-125-30 sec.tif
- Figure1/1C/△51-125/△51-125-5 min.tif
- Figure1/1C/△51-125/△51-125-Before.tif
