# Supplementary material for: SPIN1 facilitates chemoresistance and HR repair by promoting Tip60 binding to H3K9me3
Source: EMBO Rep. 2024 Aug 1;25(9):15. doi: 10.1038/s44319-024-00219-1 (PMC11387427; doi:10.1038/s44319-024-00219-1)
Supplement: Supplementary file 3 — Source data Fig. 1 [file 44319_2024_219_MOESM3_ESM.zip › Figure1/1B/GFP-SPIN1 laser.xlsx]

## Sheet: Sheet1
Time(Sec)	GFP-SPIN1
0	0	0	0
10	54.081	55.3878	38.3
20	60.23	69.1003	50.375
30	75.2046	86.8666	67.5
40	81.3537	90.3413	75.7
50	85.136	94.6225	83.525
60	90.6879	97.2079	92.5
70	91.4621	97.8697	93.125
80	93.674	97.7249	95.625
90	92.6565	97.456	99.35
100	92.4132	96.484	95.6
110	94.4039	95.8014	98.775
120	96.6158	93.6298	99.2
130	96.2619	95.9255	96.025
140	97.9429	98.2006	96.975
150	98.8498	95.8014	98.025
160	97.2794	99.0486	97.8
170	99.2922	100	99.475
180	99.5355	99.2761	100
190	98.0978	99.7518	98.375
200	100	97.7249	98.7
210	98.0314	97.9524	96.625
220	95.731	95.7187	95.375
230	93.2758	93.5677	94.725
240	93.0546	96.484	94.125
250	93.6961	92.8438	95
260	89.029	92.182	91.95
270	91.3072	89.4519	88.1
280	89.2502	92.4095	90.525
290	87.5028	88.9762	88.625
300	84.76	87.5905	83.675
310	84.3176	88.7073	85.625
320	84.5609	87.5905	86.625
330	86.3526	88.7073	89.45
340	86.3968	90.7756	86.725
350	85.7775	89.2451	86.525
360	85.4899	89.0383	84.375
370	85.0476	90.486	82.55
380	83.8089	91.1686	86.575
390	83.278	90.5481	81.95
400	82.8357	89.2451	84.125
410	84.1628	89.1003	85.575
420	85.2909	89.4519	84.9
430	85.0918	90.5481	84.35
440	83.8089	90.3619	82.6
450	83.1232	91.1686	83.625
460	84.1849	90.1344	85.625
470	84.76	90.7756	84.125
480	85.0476	91.5822	84.45
490	84.76	91.8097	84.95
500	84.2734	92.3061	85.15
510	83.3444	92.6163	85.125
520	82.8799	92.4302	84.95
530	84.1849	93.4023	84.4
540	84.3176	93.2368	81.725
550	85.7332	93.2368	82.175
560	84.8264	88.8521	83.45
570	84.76	88.6453	83.675
580	83.079	87.1768	84.65
590	85.0476	87.4871	83.525
600	85.2909	87.5284	84.45
