# Supplementary material for: SPIN1 facilitates chemoresistance and HR repair by promoting Tip60 binding to H3K9me3
Source: EMBO Rep. 2024 Aug 1;25(9):15. doi: 10.1038/s44319-024-00219-1 (PMC11387427; doi:10.1038/s44319-024-00219-1)
Supplement: Supplementary file 3 — Source data Fig. 1 [file 44319_2024_219_MOESM3_ESM.zip › Figure1/1C/SPIN1 map laser.xlsx]

## Sheet: Sheet1
Time(min)	WT			△125-190			△1-50			△51-125			△190-262
0	0	0	0	0	0	0	0	0	0	0	0	0	0	0	0
0.5	73.9883	88.3095	86.94	58.5627	81.5436	98.0286	5.35	7.56	13.51	59.0537	48.4217	62.2363	64.4604	66.4345	55.692
1	95.306	100	94.05	72.3295	88.2223	98.736	4.34	6.86	13.14	66.739	55.4704	68.3656	75.8116	72.165	67.2571
3	100	90.068	100	75.8308	95.9287	98.5249	4.542	6.35	12.7845	65.7488	54.551	67.7762	76.497	73.7552	66.0781
5	98.8567	81.43	95.96	66.9747	87.5645	89.5482	3.862	6.01	12.155	64.358	53.9145	64.4051	72.7682	68.8748	65.0088
10	78.8386	81.302	94.55	62.766	82.1589	77.0673	3.45	7.02	12.02	59.6667	48.2095	58.3465	66.6813	67.6684	55.3575
