# Supplementary material for: SPIN1 facilitates chemoresistance and HR repair by promoting Tip60 binding to H3K9me3
Source: EMBO Rep. 2024 Aug 1;25(9):15. doi: 10.1038/s44319-024-00219-1 (PMC11387427; doi:10.1038/s44319-024-00219-1)
Supplement: Supplementary file 4 — Source data Fig. 2 [file 44319_2024_219_MOESM4_ESM.zip]

Archive with 50 entries (38 files):
- Figure2/
- Figure2/2A/
- Figure2/2A/GFP-SPIN1-1 min.tif
- Figure2/2A/GFP-SPIN1-10 min.tif
- Figure2/2A/GFP-SPIN1-3 min.tif
- Figure2/2A/GFP-SPIN1-30 sec.tif
- Figure2/2A/GFP-SPIN1-5 min.tif
- Figure2/2A/PAR-1 min.tif
- Figure2/2A/PAR-10 min.tif
- Figure2/2A/PAR-3 min.tif
- Figure2/2A/PAR-30 sec.tif
- Figure2/2A/PAR-5 min.tif
- Figure2/2B/
- Figure2/2B/Mock/
- Figure2/2B/Mock/GFP-SPIN1-0 sec.tif
- Figure2/2B/Mock/GFP-SPIN1-1 min.tif
- Figure2/2B/Mock/GFP-SPIN1-10 min.tif
- Figure2/2B/Mock/GFP-SPIN1-3 min.tif
- Figure2/2B/Mock/GFP-SPIN1-30 sec.tif
- Figure2/2B/Mock/GFP-SPIN1-5 min.tif
- Figure2/2B/Mock/GFP-SPIN1-before.tif
- Figure2/2B/Olaparib/
- Figure2/2B/Olaparib/Olaparib-0 sec.tif
- Figure2/2B/Olaparib/Olaparib-1 min.tif
- Figure2/2B/Olaparib/Olaparib-10 min.tif
- Figure2/2B/Olaparib/Olaparib-3 min.tif
- Figure2/2B/Olaparib/Olaparib-30 sec.tif
- Figure2/2B/Olaparib/Olaparib-5 min.tif
- Figure2/2B/Olaparib/Olaparib-before.tif
- Figure2/2B/PARP1-/
- Figure2/2B/PARP1-/PARP1-0 sec.tif
- Figure2/2B/PARP1-/PARP1-1 min.tif
- Figure2/2B/PARP1-/PARP1-10 min.tif
- Figure2/2B/PARP1-/PARP1-3 min.tif
- Figure2/2B/PARP1-/PARP1-30 sec.tif
- Figure2/2B/PARP1-/PARP1-5 min.tif
- Figure2/2B/PARP1-/PARP1-before.tif
- Figure2/2B/laser.xlsx
- Figure2/2C/
- Figure2/2C/2C.pdf
- Figure2/2D/
- Figure2/2D/2D.pdf
- Figure2/2E/
- Figure2/2E/2E.pdf
- Figure2/2F/
- Figure2/2F/2F.pdf
- Figure2/2G/
- Figure2/2G/2G.pdf
- Figure2/2H/
- Figure2/2H/2H.pdf
