# Supplementary material for: SPIN1 facilitates chemoresistance and HR repair by promoting Tip60 binding to H3K9me3
Source: EMBO Rep. 2024 Aug 1;25(9):15. doi: 10.1038/s44319-024-00219-1 (PMC11387427; doi:10.1038/s44319-024-00219-1)
Supplement: Supplementary file 4 — Source data Fig. 2 [file 44319_2024_219_MOESM4_ESM.zip › Figure2/2B/laser.xlsx]

## Sheet: Sheet1
time(min)	WT			Olaparib			PARP1-/-
0	0	0	0	0	0	0	0	0	0
0.5	73.9883	88.3095	86.9467	0	0	0	0	0	0
1	95.306	100	94.056	0	0	0	0	0	0
3	100	90.0681	100	0	0	0	0	0	0
5	98.8567	81.4329	95.9684	0	0	0	0	0	0
10	78.8386	81.3032	94.5541	0	0	0	0	0	0
