# Supplementary material for: SPIN1 facilitates chemoresistance and HR repair by promoting Tip60 binding to H3K9me3
Source: EMBO Rep. 2024 Aug 1;25(9):15. doi: 10.1038/s44319-024-00219-1 (PMC11387427; doi:10.1038/s44319-024-00219-1)
Supplement: Supplementary file 5 — Source data Fig. 3 [file 44319_2024_219_MOESM5_ESM.zip]

Archive with 55 entries (40 files):
- Figure3/
- Figure3/3A/
- Figure3/3A/3A.pdf
- Figure3/3A/HR.xlsx
- Figure3/3B/
- Figure3/3B/3B.pdf
- Figure3/3B/NHEJ.xlsx
- Figure3/3C/
- Figure3/3C/siNC-DAPI.tif
- Figure3/3C/siNC-RAD51.tif
- Figure3/3C/siNC-γH2AX.tif
- Figure3/3C/siSPIN1-DAPI.tif
- Figure3/3C/siSPIN1-RAD51.tif
- Figure3/3C/siSPIN1-γH2AX.tif
- Figure3/3D/
- Figure3/3D/siNC-BRCA1.tif
- Figure3/3D/siNC-DAPI.tif
- Figure3/3D/siNC-γH2AX.tif
- Figure3/3D/siSPIN1-BRCA1.tif
- Figure3/3D/siSPIN1-DAPI.tif
- Figure3/3D/siSPIN1-γH2AX.tif
- Figure3/3E/
- Figure3/3E/siNC-53BP1.tif
- Figure3/3E/siNC-DAPI.tif
- Figure3/3E/siNC-γH2AX.tif
- Figure3/3E/siSPIN1-53BP1.tif
- Figure3/3E/siSPIN1-DAPI.tif
- Figure3/3E/siSPIN1-γH2AX.tif
- Figure3/3F/
- Figure3/3F/Number of RAD51 foci.xlsx
- Figure3/3F/Number of γH2AX foci.xlsx
- Figure3/3G/
- Figure3/3G/Number of BRCA1 foci.xlsx
- Figure3/3G/Number of γH2AX foci.xlsx
- Figure3/3H/
- Figure3/3H/Number of 53BP1 foci.xlsx
- Figure3/3H/Number of γH2AX foci.xlsx
- Figure3/3I/
- Figure3/3I/siNC-DAPI.tif
- Figure3/3I/siNC-P-ATM.tif
- Figure3/3I/siNC-γH2AX.tif
- Figure3/3I/siSPIN1-DAPI.tif
- Figure3/3I/siSPIN1-P-ATM.tif
- Figure3/3I/siSPIN1-γH2AX.tif
- Figure3/3J/
- Figure3/3J/Number of P-ATM foci.xlsx
- Figure3/3J/Number of γH2AX foci .xlsx
- Figure3/3L/
- Figure3/3L/Relative phosphorylation level.xlsx
- Figure3/3M/
- Figure3/3M/Figure3M.pdf
- Figure3/3N/
- Figure3/3N/Relative phosphorylation level.xlsx
- Figure3/3k/
- Figure3/3k/Figure3K.pdf
