# Supplementary material for: SPIN1 facilitates chemoresistance and HR repair by promoting Tip60 binding to H3K9me3
Source: EMBO Rep. 2024 Aug 1;25(9):15. doi: 10.1038/s44319-024-00219-1 (PMC11387427; doi:10.1038/s44319-024-00219-1)
Supplement: Supplementary file 5 — Source data Fig. 3 [file 44319_2024_219_MOESM5_ESM.zip › Figure3/3A/HR.xlsx]

## Sheet: Sheet1
	siNC			siSPIN1-1			siSPIN1-2			siRAD51
GFP+/mCherry+ (%)	39.759	40.4204	38.5633	14.0833	11.9765	14.2857	12.1019	11.8214	12.1203	5.3267	5.18466	5.51344
