# Supplementary material for: SPIN1 facilitates chemoresistance and HR repair by promoting Tip60 binding to H3K9me3
Source: EMBO Rep. 2024 Aug 1;25(9):15. doi: 10.1038/s44319-024-00219-1 (PMC11387427; doi:10.1038/s44319-024-00219-1)
Supplement: Supplementary file 5 — Source data Fig. 3 [file 44319_2024_219_MOESM5_ESM.zip › Figure3/3B/NHEJ.xlsx]

## Sheet: Sheet1
	siNC			siSPIN1-1			siSPIN1-2			siku80
GFP+/mCherry+ (%)	35.9799	39.8601	37.3211	35.026	36.2376	36.5725	35.9575	34.2571	33.068	23.9362	22.865	23.4353
