# Supplementary material for: SPIN1 facilitates chemoresistance and HR repair by promoting Tip60 binding to H3K9me3
Source: EMBO Rep. 2024 Aug 1;25(9):15. doi: 10.1038/s44319-024-00219-1 (PMC11387427; doi:10.1038/s44319-024-00219-1)
Supplement: Supplementary file 5 — Source data Fig. 3 [file 44319_2024_219_MOESM5_ESM.zip › Figure3/3F/Number of RAD51 foci.xlsx]

## Sheet: Sheet1
siNC	siSPIN1
40	11
22	21
24	3
22	3
30	3
29	2
15	12
7	5
5	9
20	12
16	2
36	9
7	25
15	15
33	4
15	32
20	5
9	15
15	15
31	10
20	6
13	5
37	7
42	4
16	3
37	12
25	3
15	18
23	26
22	22
9	4
33	9
15	11
45	34
33	7
14	17
7	18
29	8
33	5
15	18
17	5
20	4
25	13
33	12
11	6
13	14
10	5
42	7
13	16
22	6
