# Supplementary material for: SPIN1 facilitates chemoresistance and HR repair by promoting Tip60 binding to H3K9me3
Source: EMBO Rep. 2024 Aug 1;25(9):15. doi: 10.1038/s44319-024-00219-1 (PMC11387427; doi:10.1038/s44319-024-00219-1)
Supplement: Supplementary file 5 — Source data Fig. 3 [file 44319_2024_219_MOESM5_ESM.zip › Figure3/3F/Number of γH2AX foci.xlsx]

## Sheet: Sheet1
siNC	SPIN1
18	16
20	13
35	17
31	22
12	29
29	10
16	37
27	16
9	27
31	23
39	24
7	39
26	19
13	9
5	19
10	27
17	31
21	14
43	33
24	28
31	45
28	19
36	21
15	34
29	37
16	18
25	20
13	26
22	14
27	23
29	16
15	24
19	33
46	15
10	28
7	32
24	7
28	30
34	19
37	27
29	18
24	14
16	27
18	31
24	19
13	26
35	18
16	13
17	9
21	25
