# Supplementary material for: SPIN1 facilitates chemoresistance and HR repair by promoting Tip60 binding to H3K9me3
Source: EMBO Rep. 2024 Aug 1;25(9):15. doi: 10.1038/s44319-024-00219-1 (PMC11387427; doi:10.1038/s44319-024-00219-1)
Supplement: Supplementary file 5 — Source data Fig. 3 [file 44319_2024_219_MOESM5_ESM.zip › Figure3/3G/Number of BRCA1 foci.xlsx]

## Sheet: Sheet1
siNC	siSPIN1
26	19
12	28
4	9
13	23
43	19
27	15
14	15
4	7
9	8
26	13
19	3
39	12
33	21
7	13
17	5
18	28
23	3
33	10
15	19
34	10
21	5
16	8
38	10
44	11
19	7
39	4
27	7
17	15
24	21
25	20
11	5
15	10
12	13
41	37
39	8
16	16
9	15
31	10
34	3
12	19
19	3
25	9
27	12
31	15
12	9
11	17
7	12
41	15
15	16
23	1
