# Supplementary material for: SPIN1 facilitates chemoresistance and HR repair by promoting Tip60 binding to H3K9me3
Source: EMBO Rep. 2024 Aug 1;25(9):15. doi: 10.1038/s44319-024-00219-1 (PMC11387427; doi:10.1038/s44319-024-00219-1)
Supplement: Supplementary file 5 — Source data Fig. 3 [file 44319_2024_219_MOESM5_ESM.zip › Figure3/3G/Number of γH2AX foci.xlsx]

## Sheet: Sheet1
siNC	siSPIN1
45	26
25	29
36	21
38	19
29	18
21	16
19	15
18	13
34	27
40	29
19	35
26	41
15	49
18	42
20	31
32	24
25	16
29	12
36	10
31	17
9	22
14	26
16	28
22	24
39	29
42	36
41	38
34	17
26	20
16	15
19	16
20	24
31	28
18	29
14	35
13	34
25	43
29	41
26	40
24	31
35	34
31	12
38	29
43	24
13	18
8	16
12	11
24	24
26	18
18	26
19	23
