# Supplementary material for: SPIN1 facilitates chemoresistance and HR repair by promoting Tip60 binding to H3K9me3
Source: EMBO Rep. 2024 Aug 1;25(9):15. doi: 10.1038/s44319-024-00219-1 (PMC11387427; doi:10.1038/s44319-024-00219-1)
Supplement: Supplementary file 5 — Source data Fig. 3 [file 44319_2024_219_MOESM5_ESM.zip › Figure3/3H/Number of 53BP1 foci.xlsx]

## Sheet: Sheet1
siNC	siSPIN1
19	12
10	9
8	5
41	16
25	4
24	11
40	12
9	23
11	12
23	10
31	27
11	10
17	15
27	11
21	37
14	21
22	5
45	20
25	32
17	9
18	14
9	42
6	47
28	25
9	15
5	8
15	9
12	15
17	20
12	22
26	23
23	25
6	24
6	17
5	34
13	22
32	24
26	21
14	26
13	18
22	7
12	19
15	12
13	26
33	10
21	2
27	15
35	17
26	12
15	23
