# Supplementary material for: SPIN1 facilitates chemoresistance and HR repair by promoting Tip60 binding to H3K9me3
Source: EMBO Rep. 2024 Aug 1;25(9):15. doi: 10.1038/s44319-024-00219-1 (PMC11387427; doi:10.1038/s44319-024-00219-1)
Supplement: Supplementary file 5 — Source data Fig. 3 [file 44319_2024_219_MOESM5_ESM.zip › Figure3/3H/Number of γH2AX foci.xlsx]

## Sheet: Sheet1
siNC	siSPIN1
18	29
23	35
19	27
17	16
16	24
15	31
16	18
10	16
25	34
37	19
18	26
15	27
11	19
26	18
37	10
20	34
21	26
24	21
31	33
21	21
46	18
15	15
8	41
20	13
28	40
34	29
37	38
13	34
14	26
25	22
19	17
34	18
24	16
18	24
23	28
24	23
36	21
41	20
12	3
27	37
28	19
19	17
14	15
23	13
25	20
29	24
34	23
31	25
12	19
14	8
18	31
26	26
27	14
34	13
18	25
