# Supplementary material for: SPIN1 facilitates chemoresistance and HR repair by promoting Tip60 binding to H3K9me3
Source: EMBO Rep. 2024 Aug 1;25(9):15. doi: 10.1038/s44319-024-00219-1 (PMC11387427; doi:10.1038/s44319-024-00219-1)
Supplement: Supplementary file 5 — Source data Fig. 3 [file 44319_2024_219_MOESM5_ESM.zip › Figure3/3J/Number of P-ATM foci.xlsx]

## Sheet: Sheet1
siNC	siSPIN1
24	25
34	7
33	24
21	17
15	15
13	13
19	12
8	9
18	12
24	19
25	21
34	18
23	8
16	17
16	5
25	24
17	15
29	15
14	22
13	10
20	21
19	20
11	13
20	8
26	12
21	11
12	7
18	20
19	19
18	9
12	19
11	10
19	9
18	8
10	9
10	12
8	6
8	17
28	5
23	13
22	11
21	7
31	6
20	17
26	4
13	14
18	10
20	13
6	10
8	7
10	14
23	16
18	6
14	8
8	12
18	8
19	10
14	11
10	9
21	12
