# Supplementary material for: SPIN1 facilitates chemoresistance and HR repair by promoting Tip60 binding to H3K9me3
Source: EMBO Rep. 2024 Aug 1;25(9):15. doi: 10.1038/s44319-024-00219-1 (PMC11387427; doi:10.1038/s44319-024-00219-1)
Supplement: Supplementary file 5 — Source data Fig. 3 [file 44319_2024_219_MOESM5_ESM.zip › Figure3/3J/Number of γH2AX foci .xlsx]

## Sheet: Sheet1
siNC	siSPIN1
33	19
24	33
31	19
27	31
13	15
25	13
12	21
32	8
15	19
19	26
20	13
18	19
8	20
23	16
10	19
9	11
13	26
17	14
28	23
16	19
17	15
11	17
20	13
18	14
23	10
9	13
17	24
28	26
21	8
13	19
23	14
17	25
19	20
18	27
18	19
23	21
16	23
31	27
12	24
23	23
22	19
14	14
10	10
13	16
12	24
17	22
19	19
10	14
12	13
17	9
21	17
23	14
25	29
28	17
21	10
22	13
19	13
18	20
20	16
21	13
