# Supplementary material for: SPIN1 facilitates chemoresistance and HR repair by promoting Tip60 binding to H3K9me3
Source: EMBO Rep. 2024 Aug 1;25(9):15. doi: 10.1038/s44319-024-00219-1 (PMC11387427; doi:10.1038/s44319-024-00219-1)
Supplement: Supplementary file 5 — Source data Fig. 3 [file 44319_2024_219_MOESM5_ESM.zip › Figure3/3L/Relative phosphorylation level.xlsx]

## Sheet: Sheet1
	siNC			siSPIN1-1			siSPIN1-2
P-ATM	1	1	1	0.65	0.453	0.52	0.57	0.43	0.38
P-CHK2	1	1	1	0.54	0.67	0.52	0.54	0.48	0.53
