# Supplementary material for: SPIN1 facilitates chemoresistance and HR repair by promoting Tip60 binding to H3K9me3
Source: EMBO Rep. 2024 Aug 1;25(9):15. doi: 10.1038/s44319-024-00219-1 (PMC11387427; doi:10.1038/s44319-024-00219-1)
Supplement: Supplementary file 5 — Source data Fig. 3 [file 44319_2024_219_MOESM5_ESM.zip › Figure3/3N/Relative phosphorylation level.xlsx]

## Sheet: Sheet1
	Vector			SPIN1-WT			SPIN1-△1-50
P-ATM	1	1	1	1.53125	1.35761	1.39641	1.14523	1.20356	0.9617
P-CHK2	1	1	1	1.4354	1.20356	1.19623	1.0356	1.11286	0.9862
