# Supplementary material for: SPIN1 facilitates chemoresistance and HR repair by promoting Tip60 binding to H3K9me3
Source: EMBO Rep. 2024 Aug 1;25(9):15. doi: 10.1038/s44319-024-00219-1 (PMC11387427; doi:10.1038/s44319-024-00219-1)
Supplement: Supplementary file 6 — Source data Fig. 4 [file 44319_2024_219_MOESM6_ESM.zip]

Archive with 32 entries (21 files):
- Figure4/
- Figure4/4A/
- Figure4/4A/Figure4A.pdf
- Figure4/4A/Relative modification  level.xlsx
- Figure4/4B/
- Figure4/4B/30min/
- Figure4/4B/30min/siNC-DAPI.jpg
- Figure4/4B/30min/siNC-H3K9me3.jpg
- Figure4/4B/30min/siNC-γH2AX.jpg
- Figure4/4B/30min/siSPIN1-1-DAPI.jpg
- Figure4/4B/30min/siSPIN1-1-H3K9me3.jpg
- Figure4/4B/30min/siSPIN1-1-γH2AX.jpg
- Figure4/4B/3min/
- Figure4/4B/3min/siNC-DAPI.jpg
- Figure4/4B/3min/siNC-H3K9me3.jpg
- Figure4/4B/3min/siNC-γH2AX.jpg
- Figure4/4B/3min/siSPIN1-1-DAPI.jpg
- Figure4/4B/3min/siSPIN1-1-H3K9me3.jpg
- Figure4/4B/3min/siSPIN1-1-γH2AX.jpg
- Figure4/4C/
- Figure4/4C/Laser of H3K9me3.xls
- Figure4/4D/
- Figure4/4D/Figure4D.pdf
- Figure4/4D/Relative H3K9me3 level.xls
- Figure4/4E/
- Figure4/4E/Figure4E.pdf
- Figure4/4F/
- Figure4/4F/Figure4F.pdf
- Figure4/4G/
- Figure4/4G/Figure4G.pdf
- Figure4/4H/
- Figure4/4H/Relative modification level.xlsx
