# Supplementary material for: SPIN1 facilitates chemoresistance and HR repair by promoting Tip60 binding to H3K9me3
Source: EMBO Rep. 2024 Aug 1;25(9):15. doi: 10.1038/s44319-024-00219-1 (PMC11387427; doi:10.1038/s44319-024-00219-1)
Supplement: Supplementary file 6 — Source data Fig. 4 [file 44319_2024_219_MOESM6_ESM.zip › Figure4/4A/Relative modification level.xlsx]

## Sheet: Sheet1
	Vector			SFB-SPIN1
H3K9me3	1	1	1	1.4396	1.6451	1.35613
H3K4me3	1	1	1	1.00246	1.1254	0.9564
