# Supplementary material for: SPIN1 facilitates chemoresistance and HR repair by promoting Tip60 binding to H3K9me3
Source: EMBO Rep. 2024 Aug 1;25(9):15. doi: 10.1038/s44319-024-00219-1 (PMC11387427; doi:10.1038/s44319-024-00219-1)
Supplement: Supplementary file 6 — Source data Fig. 4 [file 44319_2024_219_MOESM6_ESM.zip › Figure4/4C/Laser of H3K9me3.xls]

## Sheet: Sheet1
	Time(min)	siNC			siSPIN1-1
	3	1	1	1	0.9	0.95	0.8
	30	0.536	0.642	0.425	0.32	0.28	0.15
