# Supplementary material for: SPIN1 facilitates chemoresistance and HR repair by promoting Tip60 binding to H3K9me3
Source: EMBO Rep. 2024 Aug 1;25(9):15. doi: 10.1038/s44319-024-00219-1 (PMC11387427; doi:10.1038/s44319-024-00219-1)
Supplement: Supplementary file 6 — Source data Fig. 4 [file 44319_2024_219_MOESM6_ESM.zip › Figure4/4D/Relative H3K9me3 level.xls]

## Sheet: Sheet1
		siNC			siPSIN1-1
	0	1	1	1	1	1	1
	30 min	2.1535	2.3504	2.4526	1.8651	2.0436	1.7651
	60 min	1.6747	1.8404	2.0424	1.0946	1.2824	0.9824
	180 min	1.2832	1.3784	1.4348	0.5751	0.66842	0.4481
