# Supplementary material for: SPIN1 facilitates chemoresistance and HR repair by promoting Tip60 binding to H3K9me3
Source: EMBO Rep. 2024 Aug 1;25(9):15. doi: 10.1038/s44319-024-00219-1 (PMC11387427; doi:10.1038/s44319-024-00219-1)
Supplement: Supplementary file 6 — Source data Fig. 4 [file 44319_2024_219_MOESM6_ESM.zip › Figure4/4H/Relative modification level.xlsx]

## Sheet: Sheet1
	siNC			siSPIN1-1			siSPIN1-2
Ac-ATM	1	1	1	0.73	0.63	0.58	0.67	0.63	0.54
P-ATM	1	1	1	0.53	0.62	0.43	0.56	0.54	0.42
