# Supplementary material for: SPIN1 facilitates chemoresistance and HR repair by promoting Tip60 binding to H3K9me3
Source: EMBO Rep. 2024 Aug 1;25(9):15. doi: 10.1038/s44319-024-00219-1 (PMC11387427; doi:10.1038/s44319-024-00219-1)
Supplement: Supplementary file 7 — Source data Fig. 5 [file 44319_2024_219_MOESM7_ESM.zip]

Archive with 79 entries (60 files):
- Figure5/
- Figure5/5A/
- Figure5/5A/0h/
- Figure5/5A/0h/siNC.tif
- Figure5/5A/0h/siSPIN1-1+SPIN1-△1-50.tif
- Figure5/5A/0h/siSPIN1-1+SPIN1-△51-125.tif
- Figure5/5A/0h/siSPIN1-1+Vector.tif
- Figure5/5A/0h/siSPIN1-1+WT.tif
- Figure5/5A/0h/siSPIN1.tif
- Figure5/5A/2h/
- Figure5/5A/2h/siNC.tif
- Figure5/5A/2h/siPSIN1.tif
- Figure5/5A/2h/siSPIN1-1+SPIN1-△1-50.tif
- Figure5/5A/2h/siSPIN1-1+SPIN1-△51-125.tif
- Figure5/5A/2h/siSPIN1-1+Vector.tif
- Figure5/5A/2h/siSPIN1-1+WT.tif
- Figure5/5A/4h/
- Figure5/5A/4h/siNC.tif
- Figure5/5A/4h/siSPIN1-1+SPIN1-△1-50.tif
- Figure5/5A/4h/siSPIN1-1+SPIN1-△51-125.tif
- Figure5/5A/4h/siSPIN1-1+Vector.tif
- Figure5/5A/4h/siSPIN1-1+WT.tif
- Figure5/5A/4h/siSPIN1-1.tif
- Figure5/5A/comet assey.xls
- Figure5/5A/untreated/
- Figure5/5A/untreated/siNC.tif
- Figure5/5A/untreated/siSPIN1-1+SPIN1-△1-50.tif
- Figure5/5A/untreated/siSPIN1-1+SPIN1-△51-125.tif
- Figure5/5A/untreated/siSPIN1-1+Vector.tif
- Figure5/5A/untreated/siSPIN1-1+WT.tif
- Figure5/5A/untreated/siSPIN1-1.tif
- Figure5/5B/
- Figure5/5B/0 Gy/
- Figure5/5B/0 Gy/SPIN1-△1-50.tif
- Figure5/5B/0 Gy/SPIN1-△51-125.tif
- Figure5/5B/0 Gy/Vector.tif
- Figure5/5B/0 Gy/WT.tif
- Figure5/5B/0 Gy/siNC.tif
- Figure5/5B/0 Gy/siSPIN1-1.tif
- Figure5/5B/1 Gy/
- Figure5/5B/1 Gy/SPIN1-△1-50.tif
- Figure5/5B/1 Gy/SPIN1-△51-125.tif
- Figure5/5B/1 Gy/Vector.tif
- Figure5/5B/1 Gy/WT.tif
- Figure5/5B/1 Gy/siNC.tif
- Figure5/5B/1 Gy/siSPIN1-1.tif
- Figure5/5B/2 Gy/
- Figure5/5B/2 Gy/SPIN1-△1-50.tif
- Figure5/5B/2 Gy/SPIN1-△51-125.tif
- Figure5/5B/2 Gy/Vector.tif
- Figure5/5B/2 Gy/WT.tif
- Figure5/5B/2 Gy/siNC.tif
- Figure5/5B/2 Gy/siSPIN1-1.tif
- Figure5/5B/4 Gy/
- Figure5/5B/4 Gy/SPIN1-△1-50.tif
- Figure5/5B/4 Gy/SPIN1-△51-125.tif
- Figure5/5B/4 Gy/Vector.tif
- Figure5/5B/4 Gy/WT.tif
- Figure5/5B/4 Gy/siNC.tif
- Figure5/5B/4 Gy/siSPIN1-1.tif
- Figure5/5B/Colony-formation .xlsx
- Figure5/5C/
- Figure5/5C/HeLa-Cisplatin.xlsx
- Figure5/5C/HeLa-Olaparib.xlsx
- Figure5/5D/
- Figure5/5D/SGC7901-Cisplatin.xlsx
- Figure5/5D/SGC7901-Olaparib.xlsx
- Figure5/5E/
- Figure5/5E/Cisplatin Tumor.tif
- Figure5/5F/
- Figure5/5F/Tumor weight.xlsx
- Figure5/5G/
- Figure5/5G/Tumor volume.xlsx
- Figure5/5H/
- Figure5/5H/Olaparib Tumor.tif
- Figure5/5I/
- Figure5/5I/Tumor weight.xlsx
- Figure5/5J/
- Figure5/5J/Tumor volume.xlsx
