# Supplementary material for: SPIN1 facilitates chemoresistance and HR repair by promoting Tip60 binding to H3K9me3
Source: EMBO Rep. 2024 Aug 1;25(9):15. doi: 10.1038/s44319-024-00219-1 (PMC11387427; doi:10.1038/s44319-024-00219-1)
Supplement: Supplementary file 7 — Source data Fig. 5 [file 44319_2024_219_MOESM7_ESM.zip › Figure5/5A/comet assey.xls]

## Sheet: Sheet1
untreated							0h							2h							4h
siNC	siSPIN1	siSPIN1+Vector	siSPIN1+WT	siSPIN1+△1-50	siSPIN1+△51-125		siNC	siSPIN1	siSPIN1+Vector	siSPIN1+WT	siSPIN1+△1-50	siSPIN1+△51-125		siNC	siSPIN1	siSPIN1+Vector	siSPIN1+WT	siSPIN1+△1-50	siSPIN1+△51-125		siNC	siSPIN1	siSPIN1+Vector	siSPIN1+WT	siSPIN1+△1-50	siSPIN1+△51-125
0.123	8.165	0.003	0.08	3.365	0.671		108.17	85.775	109.469	91.574	96.134	96.534		59.724	47.394	52.352	30.963	26.218	50.062		28.468	52.627	49.379	25.441	52.627	44.087
0.032	1.015	0.095	0.916	4.257	3.014		69.411	87.933	97.48	43.44	68.535	54.932		43.706	58.321	48.68	35.115	55.965	53.75		18.654	46.067	4.832	25.816	46.067	35.927
0.47	0.195	3.23	1.177	1.325	2.177		44.011	87.492	74.128	78.323	77.732	78.087		69.766	49.772	50.799	40.815	38.262	38.931		20.873	44.81	26.094	30.614	44.81	41.362
0.52	5.264	1.13	3.048	0.257	3.698		80.075	70.402	100.303	63.867	102.632	81.716		58.899	44.834	50.762	37.119	46.444	55		16.361	59.205	28.863	22.429	59.205	45.027
2.357	0.261	1.181	1.379	0.654	3.471		68.227	100.368	48.21	72.299	65.803	100.254		33.704	44.452	33.781	22.256	35.794	70.011		18.931	41.534	31.87	23.097	51.379	29.325
0.357	2.186	2.262	7.617	1.359	2.012		44.189	105.687	48.122	53.026	71.101	68.541		63.054	38.016	39.306	25.955	48.686	63.021		18.654	32.378	20.409	22.88	41.534	36.805
1.257	1.155	6.256	4.612	2.657	4.69		76.358	69.587	69.137	52.031	98.611	98.632		43.251	43.167	31.136	36.654	47.679	60.241		27.511	72	34.268	20.357	32.129	33.944
0.141	6.236	0.562	3.199	3.651	0.654		86.314	57.687	61.163	100.054	85.147	59.122		36.5	59.666	69.674	40.75	56.066	54.351		10.357	64	40.351	19.657	34	32.781
0.342	3.201	2.059	0.955	1.487	0.891		98.624	43.681	85.651	99.654	75.322	47.124		42.256	80.324	73.254	43.657	43.006	53.214		6.354	45.695	42.368	36.254	58.031	35.84
1.245	4.447	0.05	1.126	3.256	1.877		110.27	84.657	74.514	89.035	51.12	63.412		58.654	6.741	68.651	41.025	22.744	48.358		8.624	44.272	43.257	23.352	38.62	38.651
3.571	5.09	0.692	1.345	3.014	6.588		63.581	96.157	56.325	87.62	69.651	75.614		32.145	56.621	63.257	47.651	66.121	71.246		11.254	56.921	35.657	24.157	57.314	44.045
5.892	5.566	0.562	2.019	2.351	3.172		39.641	87.625	85.266	65.324	78.624	84.366		25.671	59.098	73.154	43.257	57.585	34.251		13.654	35.609	28.635	25.124	54.918	43.174
2.367	4.073	1.652	8.509	9.657	4.482		59.241	63.215	96.655	86.352	56.366	96.154		19.62	90.708	62.129	43.215	42.19	42		15.547	42.942	30.254	20.354	63.241	52.612
3.487	3.219	2.265	2.361	4.368	0.365		90.257	48.651	81.355	56.854	89.566	58.244		20.351	56.921	54.918	62.032	62.129	75.241		28.071	46.174	62.514	36.056	52.802	72.691
4.651	3.062	0.331	2.611	0.254	0.134		94.627	90.387	56.351	69.354	74.255	63.547		34.586	51.884	90.244	41.231	86.023	54		50.299	39.395	32.249	30.594	47.074	56.569
1.571	0.339	0.774	1.684	0.367	2.847		67.154	93.611	62.354	84.521	68.622	63.255		38.62	43.681	26.683	28.284	62.129	68.469		37.736	41.617	54.918	23.324	31.048	44.407
2.684	3.436	0	0.08	2.157	3.011		92.157	84.655	87.634	93.688	95.361	96.357		40.217	61.188	40.792	56.321	58.138	68.469		47.074	52.154	40.447	41.231	35.609	20.881
1.357	1.313	1.295	8.583	4.369	4.687		86.354	89.647	56.481	46.351	59.631	64.325		43.025	72.111	34	66.03	67.676	76.026		15.62	15.232	31.113	40.05	46.043	47.202
0.652	2.048	0.018	2.982	1.24	9.324		65.247	90.357	68.211	78.655	85.148	88.671		46.351	34.928	52.953	45.607	48.166	86.023		22.804	36.878	17.205	27.203	48.083	70.456
3.684	2.239	0.001	0.239	0.368	8.251		64.578	64.357	87.633	63.422	63.266	96.322		31.364	43.081	67.052	50.04	60.828	54.589		44.721	42.942	42.942	16.125	50.12	28.844
1.257	1.864	0.125	2.042	1.345	6.014		84.251	88.634	75.211	66.841	85.357	97.488		32.574	44.944	34.928	60.033	55.785	56.921		46.819	25.06	49.477	32.985	33.526	28.844
2.268	1.969	2.087	4.866	2.65	0.687		100.058	56.617	69.856	85.32	93.256	96.485		36.581	56.886	48.374	38.471	54.918	60.828		34.525	48.662	48.374	34.059	31.623	27.785
0.254	1.416	0.554	1.428	3.144	2.682		79.614	74.34	78.624	90.633	100.254	80.321		48.671	66.483	36.056	62.097	39.294	82.608		16.125	46.69	55.462	32.985	42.802	54.083
1.368	5.47	0.278	5.536	5.856	4.622		54.271	79.654	79.621	78.599	82.361	83.157		29.651	58.549	56.036	84.38	64	54.589		26.907	68.029	56.321	16.125	52.802	35.44
1.574	0.853	0	1.411	4.011	3.387		39.157	82.241	75.241	96.355	105.154	84.622		25.014	55.785	60.033	52.038	30.594	52.612		26	54.148	37.363	16.492	30.99	34.176
2.684	1.608	0.772	3.313	0.214	6.18		68.247	43.217	79.633	49.633	98.636	37.154		23.351	63.151	56.321	50	42.19	46		14.422	50	27.857	18.868	28.636	44.272
3.214	0.967	0.469	0.462	0.399	10.621		93.157	48.651	89.152	59.142	97.533	56.258		26.145	48.703	44.272	41.231	64.031	50.99		21.541	50.04	49.031	15.232	29.12	45.651
6.351	0.798	0.46	0.789	2.875	8.631		87.357	59.622	80.142	78.633	89.36	56.157		36.024	56.321	62.801	44.181	38	68.312		36.878	26.077	31.241	32.311	32.249	31.623
4.102	2.803	0.502	9.888	6.177	7.634		100.699	78.614	37.251	99.581	78.635	39.487		34.928	76.655	64.56	54.332	40.447	60.033		30.265	54.589	44.045	10	44.407	42.048
3.256	4.221	1.064	2.238	3.211	2.041		105.023	59.366	80.351	98.671	64.254	46.358		65.788	52.498	54.918	50.04	56	47.074		20.591	26.077	46.174	33.526	54.918	38.833
8.547	3.262	1.225	3.856	0.253	3.047		75.633	64.571	63.145	100.264	66.325	76.35		44.407	45.695	56.036	56	42	62		16.125	27.785	61.741	17.889	38.626	45.607
3.687	1.609	1.455	6.779	1.254	0.514		89.451	82.355	100.357	89.314	78.31	56.154		44.181	58.549	55.462	54.148	30.463	64.281		26.683	41.231	63.812	6.325	54.589	25.298
0.578	2.253	4.125	4.263	3.684	0.387		68.351	89.624	106.324	56.347	71.249	34.264		42	68.352	64.031	44.045	32.985	56.143		45.607	50	42.379	5.657	43.081	17.205
0.624	1.745	4.08	1.408	2.574	0.822		86.352	85.124	110.324	80.624	73.214	48.651		54.406	41.761	46.174	36.056	30	27.857		36.056	46.69	31.113	6.354	50.636	26.683
0.851	4.614	4.125	8.465	2.688	6.347		90.687	53.251	74.142	85.025	79.632	79.68		44.407	54.406	53.852	48.332	62	54		18.974	40.05	47.413	2.351	54.148	35.609
0.891	0.934	1.486	2.104	3.448	3.377		48.655	41.257	86.621	56.324	75.321	93.251		40.2	64.9	66.483	42.19	42.048	78.588		24.413	20.1	65.115	6.325	55.785	53.852
0.354	1.963	1.662	1.817	4.105	6.15		66.512	63.257	49.365	95.604	60.325	100.254		41.05	53.815	44.944	25.298	56.143	55.57		16.492	37.736	44.407	22.361	36.77	43.863
0.023	2.051	2.664	0.331	0.614	4.254		44.389	80.251	73.251	78.604	56.357	105.364		48.662	70.767	72.241	32.311	50.04	66.121		29.53	56.143	41.231	16.125	49.031	37.736
0.014	1.815	3.085	3.354	6.571	3.156		79.312	71.548	63.892	100.251	63.144	103.428		30.594	45.352	65.324	42.048	60.828	38.257		26.683	40.447	40.249	25.298	39.85	46.69
0	5.265	7.468	4.251	3.412	0.257		56.277	77.632	90.354	65.384	86.351	89.652		32.251	66.03	56.347	38.053	90.022	50.636		22.361	46.043	66.03	26.306	53.367	53.852
0	0.101	13.114	0.257	1.025	1.584		68.105	69.605	100.325	74.358	62.357	95.622		33.362	62.129	43.682	42.755	68	68.469		20.591	44.721	57.271	16.125	52.839	60.497
5.34	2.387	4.295	2.658	0.388	1.354		30.298	80.257	96.322	76.326	69.644	74.325		34.127	72.443	80.361	26	56.036	30		18.868	50.04	48.415	22.804	26.077	59.933
4.356	1.848	1.009	8.621	0.994	3.247		69.308	71.256	91.544	71.244	84.352	90.624		52.351	58.034	76.365	36.878	58.138	68.469		24.166	22.361	53.367	25.298	39.85	30.594
2.157	0.262	3.935	0.274	1.354	2.412		55.321	39.48	80.654	80.305	89.355	86.357		48	57.271	62.351	45.607	72.028	72.25		24.357	44.407	45.607	36.056	50.596	59.059
1.92	1.524	4.602	0.684	1.799	2.152		84.341	65.254	85.314	85.361	70.632	67.651		47.074	43.657	45.322	40.497	50.16	58.822		5.257	40.05	48.703	37.202	18.868	54
0.314	2.458	8.973	1.367	1.325	1.485		80.357	81.322	84.625	80.354	93.354	68.954		46.262	76.651	53.624	46.174	63.561	44.944		32.257	40.2	50	57.203	34.059	63.655
3.241	2.106	2.363	1.354	2.047	3.143		90.365	75.741	74.366	85.654	87.351	90.54		31.264	62.354	63.032	36.222	72.028	41.231		25.61	58.549	36.715	25.298	48	29.687
2.671	0	6.827	2.514	0.641	2.657		83.247	80.024	56.251	90.354	84.324	86.521		35.445	58.362	45.25	34.928	56	86.023		20.354	46.174	67.231	28.284	28.071	28.354
0.357	0	7.876	7.365	3.247	2.124		90.351	84.657	48.625	76.354	69.624	75.641		48.549	55.021	71.024	43.174	68.469	61.188		19.632	46.69	34.409	25.06	23.324	34.657
0.241	7.818	4.524	3.514	2.614	3.048		84.354	86.624	70.321	59.614	75.621	63.514		36.513	61.263	35.624	28.657	32.062	48.409		17.624	74	32.985	45.624	55.317	45.378
3.157	0.009	2.944	3.698	5.698	8.621		69.621	62.254	69.352	84.321	86.324	60.241		54.148	43.214	38.651	19.654	52.154	90.022		16.352	49.396	35.624	9.624	21.633	39.624
5.354	0.008	3.109	0.367	9.012	9.321		98.308	58.632	70.355	68.651	72.54	56.351		36.254	36.514	58.624	27.357	54.589	61.188		20.354	61.612	46.357	7.365	32.558	46.357
0.241	0.008	0.922	2.157	8.624	1.475		84.321	73.632	82.514	63.252	90.362	42.658		24.851	39.651	59.362	31.254	64.281	60.531		34.302	50	43.325	15.324	39.294	52.214
9.651	0.007	2.393	4.321	8.311	0.671		80.354	69.657	80.345	62.159	68.514	85.347		31.024	48.651	60.157	32.215	66.483	34.257		9.624	39.395	38.657	16.357	23.409	29.357
6.354	0.008	2.077	2.514	0.354	7.658		83.247	90.324	80.365	38.641	56.654	67.658		28.654	62.571	49.624	37.624	42.19	28.624		8.624	18.439	39.657	26.354	19.698	18.624
2.854	10	2.248	2.354	3.621	2.657		90.321	100.245	86.354	91.023	83.824	80.324		36.357	28.354	56.324	38.652	52.038	35.247		6.357	40	48.624	18.654	27.785	23.285
7.351	0.001	6.789	3.354	0.335	2.352		64.015	89.657	89.657	93.304	68.254	81.351		56.357	29.651	46.325	41.257	39.85	26.365		15.247	48	65.324	19.623	34.928	54.517
0.651	0.099	1.099	0.357	1.257	4.352		67.201	84.327	90.24	67.421	89.625	67.286		42.351	46.357	26.357	39.652	48.374	34.27		16.35	32.802	50.247	23.204	54.357	38.254
3.247	0.055	5.892	2.248	2.354	0.245		73.714	76.354	63.124	57.68	39.655	56.357		35.382	50.347	71.253	25.851	48.374	56.321		9.425	37.947	53.367	18.654	48.64	54.217
6.27	0.006	1.487	3.24	4.365	4.32		58.215	56.35	60.357	63.257	68.351	92.354		42.35	34.201	38.523	59.35	46.043	58.034		31.257	36.715	40.356	25.324	37.621	59.624
