# Supplementary material for: SPIN1 facilitates chemoresistance and HR repair by promoting Tip60 binding to H3K9me3
Source: EMBO Rep. 2024 Aug 1;25(9):15. doi: 10.1038/s44319-024-00219-1 (PMC11387427; doi:10.1038/s44319-024-00219-1)
Supplement: Supplementary file 7 — Source data Fig. 5 [file 44319_2024_219_MOESM7_ESM.zip › Figure5/5B/Colony-formation .xlsx]

## Sheet: Sheet1
IR(Gy)	siNC			siSPIN1			Vector			WT			△1-50			△51-125
0	100	100	100	100	100	100	100	100	100	100	100	100	100	100	100	100	100	100
1	76.5	75.25	73.26	69.52	66.29	61.15	68.08	75.57	57.93	75.51	76.88	80.83	61.68	66.6	75.28	56.36	52.83	67.32
2	52.5	47.47	43.85	30.36	28	26.75	23.53	32.24	26.21	53.57	49.46	43.52	28.74	24.53	33.15	29.09	27.04	36.31
4	27.5	27.27	30.48	7.14	12.02	10.83	6.59	9.29	8.97	26.02	23.12	32.12	12.57	11.95	9.55	11.52	7.55	9.55
