# Supplementary material for: SPIN1 facilitates chemoresistance and HR repair by promoting Tip60 binding to H3K9me3
Source: EMBO Rep. 2024 Aug 1;25(9):15. doi: 10.1038/s44319-024-00219-1 (PMC11387427; doi:10.1038/s44319-024-00219-1)
Supplement: Supplementary file 7 — Source data Fig. 5 [file 44319_2024_219_MOESM7_ESM.zip › Figure5/5C/HeLa-Cisplatin.xlsx]

## Sheet: Sheet1
	Cisplatin(μM)	siNC			siSPIN1			siSPIN1+WT
	0	100	100	100	100	100	100	100	100	100
	2.5	98.94	87.87	86.86	77.83	81.3	81.15	96.35	92.87	89.54
	5	86.53	88.21	86.36	69.08	71.34	65.01	79.87	75.12	93.66
	7.5	62.05	65.9	61.54	51.89	50.68	46.3	61.81	63.87	59.59
	10	46.79	46.79	33.71	24.59	32.58	25.34	38.99	42.47	41.2
