# Supplementary material for: SPIN1 facilitates chemoresistance and HR repair by promoting Tip60 binding to H3K9me3
Source: EMBO Rep. 2024 Aug 1;25(9):15. doi: 10.1038/s44319-024-00219-1 (PMC11387427; doi:10.1038/s44319-024-00219-1)
Supplement: Supplementary file 7 — Source data Fig. 5 [file 44319_2024_219_MOESM7_ESM.zip › Figure5/5D/SGC7901-Cisplatin.xlsx]

## Sheet: Sheet1
	Cisplatin(μM)	siNC			siSPIN1			siSPIN1+WT
	0	100	100	100	100	100	100	100	100	100
	2.5	92.05	77.58	77	81.72	75	75.75	84.17	85.97	83.8
	5	64.07	65.61	65.61	46.14	52.87	50.18	66.67	65.27	66.77
	7.5	52.68	52.49	45.16	34.14	38.32	32.09	43.66	40.74	53.92
	10	43.61	44.19	44.58	20.2	25.51	20.69	40.06	40.29	40.74
