# Supplementary material for: SPIN1 facilitates chemoresistance and HR repair by promoting Tip60 binding to H3K9me3
Source: EMBO Rep. 2024 Aug 1;25(9):15. doi: 10.1038/s44319-024-00219-1 (PMC11387427; doi:10.1038/s44319-024-00219-1)
Supplement: Supplementary file 7 — Source data Fig. 5 [file 44319_2024_219_MOESM7_ESM.zip › Figure5/5D/SGC7901-Olaparib.xlsx]

## Sheet: Sheet1
		Olaparib(μM)	siNC			siSPIN1			siSPIN1+WT
		0	100	100	100	100	100	100	100	100	100
		25	90	94.66	92.24	82.09	81.2	82	91.04	94.06	93.52
		50	75.37	70.981	74.35	53.42	60.1	61.28	74.75	72.12	70.46
		75	56.21	49.95	54.48	33.6	30.2	38.87	52.83	44.67	53.23
		100	40.74	43.33	44.8	16.96	18.59	16.57	33.21	42.25	41.3
