# Supplementary material for: SPIN1 facilitates chemoresistance and HR repair by promoting Tip60 binding to H3K9me3
Source: EMBO Rep. 2024 Aug 1;25(9):15. doi: 10.1038/s44319-024-00219-1 (PMC11387427; doi:10.1038/s44319-024-00219-1)
Supplement: Supplementary file 7 — Source data Fig. 5 [file 44319_2024_219_MOESM7_ESM.zip › Figure5/5F/Tumor weight.xlsx]

## Sheet: Sheet1
		Tumor weight
Untreated	Control	1.12	1.4	1.05	0.98	1.2	1.39
	shSPIN1	0.45	0.38	0.34	0.35	0.5	0.35
Cisplatin	Control	0.63	0.59	0.3	0.73	0.55	0.7
	shSPIN1	0.15	0.17	0.1	0.08	0.22	0.19
