# Supplementary material for: SPIN1 facilitates chemoresistance and HR repair by promoting Tip60 binding to H3K9me3
Source: EMBO Rep. 2024 Aug 1;25(9):15. doi: 10.1038/s44319-024-00219-1 (PMC11387427; doi:10.1038/s44319-024-00219-1)
Supplement: Supplementary file 7 — Source data Fig. 5 [file 44319_2024_219_MOESM7_ESM.zip › Figure5/5G/Tumor volume.xlsx]

## Sheet: Sheet1
		Days
		8	10	12	14	16	18	20	22	24
Untreated	Control	41.6511	83.9013	104.222	161.084	234.416	376.07	532.155	622.763	786.734
		51.327	154.595	175.122	211.327	304.001	395.334	460.313	576.982	690.462
		76.5452	159.185	180.874	232.143	379.693	463.063	508.883	577.977	698.468
		37.768	97.6325	137.091	194.936	249.422	314.497	453.277	593.052	731.736
		80	144.808	182.952	262.945	355.442	465.636	598.245	759.249	978.846
		94.9413	166.492	184.231	262.278	372.987	472.09	550.989	740.626	827.389
	shSPIN1	70.2709	103.765	168.723	172.033	233.12	243.037	298.079	283.076	311.693
		74.9868	104.784	189.216	177.294	210.539	319.974	398.718	460.096	561.019
		63.4186	130.763	146.15	138.919	197.115	278.751	331.703	410.633	472.025
		75.9835	152.116	166.77	177.331	198.424	235.347	264.791	354.282	437.16
		54.9618	117.099	154.951	197.915	202.019	291.781	428.464	594.176	659.669
		85.9887	153.266	176.4	188.466	213.065	253.767	284.029	348.374	454.234
Cisplatin	Control	77.175	100.251	157.033	195.972	293.371	368.628	478.472	610.883	715.653
		62.9873	98.6317	130.398	130.965	149.755	207.256	215.993	312.283	429.645
		48.3538	83.1304	101.284	142.269	157.487	182.041	218.173	286.857	299.617
		39.4387	91.3464	131.777	152.533	169.202	256.156	286.096	355.884	405.686
		83.306	123.227	157.111	195.521	248.063	278.412	356.724	492.502	674.256
		34.5289	96.4537	126.514	170.466	224.795	251.802	379.026	567.401	686.82
	shSPIN1	85.4645	107.422	113.008	110.804	148.828	172.737	199.23	208.39	237.089
		20.3093	57.4224	68.9884	78.8689	107.038	130.242	159.634	167.791	189.395
		49.7031	86.1372	83.2388	127.532	120.802	144.147	164.643	173.195	183.777
		61.3046	134.078	133.488	157.477	186.635	190.989	207.109	214.286	247.507
		81.9181	131.103	144.528	170.196	184.271	200.905	234.305	241.788	251.632
		40.7722	75.9919	79.12	93.8117	115.476	142.672	186.011	215.206	227.725
