# Supplementary material for: SPIN1 facilitates chemoresistance and HR repair by promoting Tip60 binding to H3K9me3
Source: EMBO Rep. 2024 Aug 1;25(9):15. doi: 10.1038/s44319-024-00219-1 (PMC11387427; doi:10.1038/s44319-024-00219-1)
Supplement: Supplementary file 7 — Source data Fig. 5 [file 44319_2024_219_MOESM7_ESM.zip › Figure5/5I/Tumor weight.xlsx]

## Sheet: Sheet1
		Tumor weight
Untreated	Control	1.42	1	1.06	0.91	1.3	1.1
	shSPIN1		0.56	0.47	0.43	0.34	0.43
Olaparib	Control	0.65	0.4	0.6	0.78	0.83	0.64
	shSPIN1	0.16	0.11	0.23	0.09	0.24	0.17
