# Supplementary material for: SPIN1 facilitates chemoresistance and HR repair by promoting Tip60 binding to H3K9me3
Source: EMBO Rep. 2024 Aug 1;25(9):15. doi: 10.1038/s44319-024-00219-1 (PMC11387427; doi:10.1038/s44319-024-00219-1)
Supplement: Supplementary file 7 — Source data Fig. 5 [file 44319_2024_219_MOESM7_ESM.zip › Figure5/5J/Tumor volume.xlsx]

## Sheet: Sheet1
		Days
		8	10	12	14	16	180	20	22	24
Untreated	Control	51.6852	89.689	175.291	207.408	299.08	365.275	551.205	799.103	991.662
		93.3088	158.431	182.662	233.346	293.681	342.152	409.495	498.363	698.113
		64.5482	158.41	185.808	244.417	293.273	425.585	585.726	765.657	981.045
		74.961	124.795	153.963	197.978	294.059	312.385	417.494	639.174	818.403
		48.8145	118.958	169.28	253.989	289.726	312.952	354.495	592.707	651.344
		33.4896	97.0679	159.857	257.604	308.708	328.299	364.229	542.065	741.827
	shSPIN1	50.0339	106.77	118.8	168.21	180.892	222.074	275.584	328.253	350.268
		35.7617	103.247	129.813	140.395	184.914	200.414	231.7	269.222	278.928
		26.9545	75.7652	105.415	167.37	216.721	274.63	314.329	385.74	436.441
		60.8402	120.728	137.431	197.292	215.733	226.897	254.948	283.771	322.583
		34.16	90.7369	105.682	145.314	Death	Death	Death	Death	Death
		58.4357	122.061	132.004	158.321	248.654	292.954	313.504	361.504	467.714
Olaparib	Control	75.3418	141.578	165.102	169.059	193.909	188.334	184.318	194.52	205.455
		97.6659	103.209	167.204	204.281	263.4	281.842	308.376	423.767	543.326
		84.2511	187.693	214.751	287.479	352.716	371.087	425.081	614.891	799.919
		106.923	116.878	141.28	255.955	243.641	276.228	352.807	410.883	460.806
		23.2022	93.7321	126.652	239.604	296.601	393.442	433.034	529.436	674.256
		40.8853	80.8372	126.482	198.367	215.664	276.239	375.583	481.926	525.57
	shSPIN1	42.3016	94.77	120.211	116.82	109.425	106.68	106.588	101.462	96.7736
		42.0555	59.9513	96.7342	98.4515	108.749	108.467	110.862	112.749	116.989
		47.089	64.1182	73.9933	81.8032	83.8607	84.8071	90.152	105.153	103.655
		32.0955	73.6104	81.6397	97.2768	128.777	154.631	165.193	184.444	192.988
		67.7494	119.348	124.509	136.601	131.602	130.604	134.354	138.951	126.34
		48.4735	61.7049	93.0541	94.4254	94.607	94.3763	95.52	95.8264	94.5846
