# Supplementary material for: SPIN1 facilitates chemoresistance and HR repair by promoting Tip60 binding to H3K9me3
Source: EMBO Rep. 2024 Aug 1;25(9):15. doi: 10.1038/s44319-024-00219-1 (PMC11387427; doi:10.1038/s44319-024-00219-1)
Supplement: Supplementary file 8 — EV Figures Source Data [file 44319_2024_219_MOESM8_ESM.zip]

Archive with 50 entries (28 files):
- source data for Expanded View figures/
- source data for Expanded View figures/Figure EV1/
- source data for Expanded View figures/Figure EV1/EV1.pdf
- source data for Expanded View figures/Figure EV2/
- source data for Expanded View figures/Figure EV2/EV2A/
- source data for Expanded View figures/Figure EV2/EV2A/Cell cycle analysis of HEK293T.xlsx
- source data for Expanded View figures/Figure EV2/EV2A/Cell cycle analysis of HeLa.xlsx
- source data for Expanded View figures/Figure EV2/EV2B/
- source data for Expanded View figures/Figure EV2/EV2B/siNC/
- source data for Expanded View figures/Figure EV2/EV2B/siNC/53BP1/
- source data for Expanded View figures/Figure EV2/EV2B/siNC/53BP1/53BP1.jpg
- source data for Expanded View figures/Figure EV2/EV2B/siNC/53BP1/DAPI.jpg
- source data for Expanded View figures/Figure EV2/EV2B/siNC/53BP1/γH2AX.jpg
- source data for Expanded View figures/Figure EV2/EV2B/siNC/BRCA1/
- source data for Expanded View figures/Figure EV2/EV2B/siNC/BRCA1/BRCA1.jpg
- source data for Expanded View figures/Figure EV2/EV2B/siNC/BRCA1/DAPI.jpg
- source data for Expanded View figures/Figure EV2/EV2B/siNC/BRCA1/γH2AX.jpg
- source data for Expanded View figures/Figure EV2/EV2B/siNC/RAD51/
- source data for Expanded View figures/Figure EV2/EV2B/siNC/RAD51/DAPI.jpg
- source data for Expanded View figures/Figure EV2/EV2B/siNC/RAD51/RAD51.jpg
- source data for Expanded View figures/Figure EV2/EV2B/siNC/RAD51/γH2AX.jpg
- source data for Expanded View figures/Figure EV2/EV2B/siSPIN1/
- source data for Expanded View figures/Figure EV2/EV2B/siSPIN1/53BP1/
- source data for Expanded View figures/Figure EV2/EV2B/siSPIN1/53BP1/53BP1.jpg
- source data for Expanded View figures/Figure EV2/EV2B/siSPIN1/53BP1/DAPI.jpg
- source data for Expanded View figures/Figure EV2/EV2B/siSPIN1/53BP1/γH2AX.jpg
- source data for Expanded View figures/Figure EV2/EV2B/siSPIN1/BRCA1/
- source data for Expanded View figures/Figure EV2/EV2B/siSPIN1/BRCA1/BRCA1.jpg
- source data for Expanded View figures/Figure EV2/EV2B/siSPIN1/BRCA1/DAPI.jpg
- source data for Expanded View figures/Figure EV2/EV2B/siSPIN1/BRCA1/γH2AX.jpg
- source data for Expanded View figures/Figure EV2/EV2B/siSPIN1/RAD51/
- source data for Expanded View figures/Figure EV2/EV2B/siSPIN1/RAD51/DAPI.jpg
- source data for Expanded View figures/Figure EV2/EV2B/siSPIN1/RAD51/RAD51.jpg
- source data for Expanded View figures/Figure EV2/EV2B/siSPIN1/RAD51/γH2AX.jpg
- source data for Expanded View figures/Figure EV2/EV2C/
- source data for Expanded View figures/Figure EV2/EV2C/EV2C.pdf
- source data for Expanded View figures/Figure EV3/
- source data for Expanded View figures/Figure EV3/EV3A/
- source data for Expanded View figures/Figure EV3/EV3A/EV3A.pdf
- source data for Expanded View figures/Figure EV3/EV3B/
- source data for Expanded View figures/Figure EV3/EV3B/Relative phosphorylation level.xlsx
- source data for Expanded View figures/Figure EV4/
- source data for Expanded View figures/Figure EV4/EV4A/
- source data for Expanded View figures/Figure EV4/EV4A/EV4A.pdf
- source data for Expanded View figures/Figure EV4/EV4C/
- source data for Expanded View figures/Figure EV4/EV4C/EV4C.pdf
- source data for Expanded View figures/Figure EV4/EV4D/
- source data for Expanded View figures/Figure EV4/EV4D/Mice weight.xlsx
- source data for Expanded View figures/Figure EV4/EV4E/
- source data for Expanded View figures/Figure EV4/EV4E/Mice weight.xlsx
