# Supplementary material for: SPIN1 facilitates chemoresistance and HR repair by promoting Tip60 binding to H3K9me3
Source: EMBO Rep. 2024 Aug 1;25(9):15. doi: 10.1038/s44319-024-00219-1 (PMC11387427; doi:10.1038/s44319-024-00219-1)
Supplement: Supplementary file 8 — EV Figures Source Data [file 44319_2024_219_MOESM8_ESM.zip › source data for Expanded View figures/Figure EV2/EV2A/Cell cycle analysis of HEK293T.xlsx]

## Sheet: Sheet1
	siNC			siSPIN1-1
G1	61.8507	63.2144	63.89	65.8806	65.5148	66.4214
S	20.5419	20.3456	20.0349	15.4773	15.9697	15.6346
G2	17.6074	16.44	16.0751	18.6422	18.2155	17.944
