# Supplementary material for: SPIN1 facilitates chemoresistance and HR repair by promoting Tip60 binding to H3K9me3
Source: EMBO Rep. 2024 Aug 1;25(9):15. doi: 10.1038/s44319-024-00219-1 (PMC11387427; doi:10.1038/s44319-024-00219-1)
Supplement: Supplementary file 8 — EV Figures Source Data [file 44319_2024_219_MOESM8_ESM.zip › source data for Expanded View figures/Figure EV2/EV2A/Cell cycle analysis of HeLa.xlsx]

## Sheet: Sheet1
	siNC			siSPIN1-1
G1	55.8851	55.4197	56.7384	58.1973	58.1018	58.62
S	16.2402	15.3747	15.2528	13.024	12.6015	12.8255
G2	27.8747	29.2055	28.0088	28.7787	29.2967	28.5546
