# Supplementary material for: SPIN1 facilitates chemoresistance and HR repair by promoting Tip60 binding to H3K9me3
Source: EMBO Rep. 2024 Aug 1;25(9):15. doi: 10.1038/s44319-024-00219-1 (PMC11387427; doi:10.1038/s44319-024-00219-1)
Supplement: Supplementary file 8 — EV Figures Source Data [file 44319_2024_219_MOESM8_ESM.zip › source data for Expanded View figures/Figure EV3/EV3B/Relative phosphorylation level.xlsx]

## Sheet: Sheet1
		Vector			SPIN1-WT			SPIN1-△51-125
	P-ATM	1	1	1	1.55106	1.21053	1.27778	1.14752	1.10526	1.01852
	P-CHK2	1	1	1	1.63101	1.29412	1.28155	1.21635	1.10924	0.951456
