# Supplementary material for: SPIN1 facilitates chemoresistance and HR repair by promoting Tip60 binding to H3K9me3
Source: EMBO Rep. 2024 Aug 1;25(9):15. doi: 10.1038/s44319-024-00219-1 (PMC11387427; doi:10.1038/s44319-024-00219-1)
Supplement: Supplementary file 8 — EV Figures Source Data [file 44319_2024_219_MOESM8_ESM.zip › source data for Expanded View figures/Figure EV4/EV4D/Mice weight.xlsx]

## Sheet: Sheet1
		Control												Cisplatin
		SGC7901						shSPIN1						SGC7901						shSPIN1
	8	20.7	21.9	21	21.4	21.3	21.9	21	20.5	19.9	20.9	19.7	19	21.9	20.8	21.5	19.6	21.7	21.7	19.2	20	20.1	18.5	22	21.4
	10	21	20	20.8	21.8	21.2	21.7	22	21	20	21.8	21.5	20.3	22.2	20.8	21.6	19.9	22.5	21.3	20.5	21.3	20.2	20.5	22	21.4
	12	22	21	21	21.6	20.7	20	20	20.6	21	22	21.3	19.5	22	20.5	22	19.4	22.5	21.4	20.2	20.7	20.7	20	21.9	22
	14	20.2	21.58	21	21.9	20.7	21.2	21.8	20.4	19.8	21.2	21.1	18.5	23	21	22.6	20.4	22.6	22.9	19.2	20.8	20.3	19	21.2	22.2
	16	19	22.4	21.6	22.4	21.6	22	21	19.5	19	21.3	21.2	18	23	21.6	23	20.58	22.4	22.5	19	21.4	19.8	19	21.2	21.5
	18	18.3	22.2	21.8	22.4	21	21.3	20.5	19	18.5	20.6	20.7	18.5	22.8	21.6	22.1	21.4	22.5	22.5	18.5	20.8	19	19.6	20.1	20
	20	18	23.01	21.4	22.6	21.3	21.4	20.7	19.6	18.5	19.6	20.5	18.9	23.2	22.3	22.4	20.9	22.5	22.7	18.9	19.3	19	19.1	20.3	20.4
	22	18.5	23.1	22.5	23	21.4	21.5	19.6	19	19	19.4	20.8	19.6	23.1	21.47	22.4	20.6	21.4	22.1	19	19.8	20	20.4	19.8	20.6
	24	19	22.5	21.9	22.4	21.1	21	20	19.6	19.5	20.3	21	20.1	22.4	21	22.1	20.4	21.7	22	19.7	20.4	20.7	20.1	20.4	21.4
