# Supplementary material for: SPIN1 facilitates chemoresistance and HR repair by promoting Tip60 binding to H3K9me3
Source: EMBO Rep. 2024 Aug 1;25(9):15. doi: 10.1038/s44319-024-00219-1 (PMC11387427; doi:10.1038/s44319-024-00219-1)
Supplement: Supplementary file 8 — EV Figures Source Data [file 44319_2024_219_MOESM8_ESM.zip › source data for Expanded View figures/Figure EV4/EV4E/Mice weight.xlsx]

## Sheet: Sheet1
		Control												Olaparib
		SGC7901						shSPIN1						SGC7901						shSPIN1
	8	20	20.1	21.6	20.5	20.8	21.3	20.8	19	20	20.7	20.9	20.3	21	21.4	20.7	21	21.5	20.9	19	20	21.3	21	20.6	21.4
	10	21.6	21.6	21.8	21	20.7	21.3	20.8	21	20.5	21.2	20.4	21.4	20	20.8	20.7	21.5	20.6	21.5	19.1	21	21.6	22.1	21.2	20
	12	21.5	21.2	22	20.9	20.5	21.7	20.9	19.5	20.6	21.9	21.1	21.8	20.3	20	21.5	22.3	21.8	21.5	20	21.5	21.6	22.2	21.3	20.2
	14	21.4	21.3	22	21	20	22	20.8	20	20.7	22	20.9	21.4	21.4	22	21.5	22	22	22	19.8	21.6	22	21.7	21.2	20.5
	16	22.1	22.3	22.5	21.9	20.4	21.7	21.4	Death	20.7	22	21.2	22	20.3	21.7	21.9	22	22	22	19.5	22.1	22.4	21.7	21.2	20.5
	18	21.6	21.7	22	21.9	21.4	21.6	21.2	Death	19.5	22.5	21.33	21.9	20.3	21.4	21.8	21.9	22.1	22.4	19.5	22.1	22.1	23	21.1	20.9
	20	21.9	22.4	22.4	21.4	19.8	22.1	21.5	Death	19.6	22.7	21.3	22	20.9	21.2	21.6	21.7	22.3	22.5	19	21.8	22.5	22.7	20.6	20.5
	22	22.4	23.1	22.3	21.5	21	22	22.3	Death	21.6	22.4	22	22.5	21	21.4	22.1	20.1	21.4	21.6	20.1	21.4	22.3	21.5	21.6	22.1
	24	22	22.4	22.4	22	21.3	21.4	22	Death	20.4	22.4	21.4	21.9	20.6	21	22	20.6	21.7	22	19.8	20.4	22	21.4	21	21.6
